# Supplementary material for: Timing of Favorable Conditions, Competition and Fertility Interact to Govern Recruitment of Invasive Chinese Tallow Tree in Stressful Environments
Source: PLoS One. 2013 Aug 13;8(8):e71446. doi: 10.1371/journal.pone.0071446 (PMC3742752; doi:10.1371/journal.pone.0071446)
Supplement: Table S3 — Experimental data used in this study. (CSV) [file pone.0071446.s004.csv]

ID	window.duration	stress.type	competition	fertilization	replicate	pre-stress.Triadica.abundance	pre-stress.Triadica.presence	pre-stress.Triadica.height	pre-stress.Triadica.leaves	pre-stress.native.cover	pre-stress.native.height	final.Triadica.abundance	final.Triadica.presence	final.Triadica.height	final.Triadica.leaves	final.native.cover	final.native.height	germinant.abundance.during.stress	germinant.presence.during.stress	death.abundance.during.stress	Triadica.stem.biomass	Triadica.leaf.biomass	Triadica.aboveground.biomass	Triadica.root.biomass	Triadica.total.biomass	Triadica.root:shoot	native.biomass	delta.Triadica.height	delta.Triadia.leaf	delta.native.cover	delta.native.height
1	4	D	N	F	1	0	0	0	0	0.4	375	0	0	0	0	0.3	435	0	0		0	0	0				1.323	0	0	-0.1	60
2	4	D	N	F	2	1	1	37	2	0.02	18	2	1	283	12	0	0	1	1	0	0.088	0.143	0.231				0	246	10	-0.02	-18
3	4	D	N	F	3	0	0	0	0	0.15	370	0	0	0	0	0.15	515	0	0		0	0	0				0.905	0	0	0	145
4	4	D	N	F	4	0	0	0	0	0.1	31	2	1	135	6	0.05	250	2	1	0	0.047	0.043	0.09				0.052	135	6	-0.05	219
5	4	D	N	F	5	1	1	56	2	0.15	260	0	0	0	0	0.15	325	0	0	1	0	0	0				0.546	-56	-2	0	65
6	4	D	N	F	6	0	0	0	0	0.1	160	0	0	0	0	0.15	445	0	0		0	0	0				0.392	0	0	0.05	285
7	4	D	N	F	7	0	0	0	0	0.35	231	0	0	0	0	0.15	300	1	1	1	0	0	0				0.744	0	0	-0.2	69
8	4	D	N	F	8	1	1	76	2	0.1	165	1	1	195	6	0.15	305	0	0	0	0.095	0.093	0.188				0.228	119	4	0.05	140
9	4	D	N	F	9	0	0	0	0	0.25	250	0	0	0	0	0.35	390	0	0		0	0	0				0.832	0	0	0.1	140
10	4	D	N	F	10	0	0	0	0	0.15	297	0	0	0	0	0.05	200	0	0		0	0	0				0.544	0	0	-0.1	-97
11	4	D	N	0	1	0	0	0	0	0.2	170	0	0	0	0	0.3	425	0	0		0	0	0				0.869	0	0	0.1	255
12	4	D	N	0	2	0	0	0	0	0.2	130	1	1	13	0	0.2	415	1	1	0	0.03	0	0.03				0.439	13	0	0	285
13	4	D	N	0	3	1	1	10	0	0.5	310	0	0	0	0	0.35	335	0	0	1	0	0	0				0.972	-10	0	-0.15	25
14	4	D	N	0	4	0	0	0	0	0.3	260	0	0	0	0	0.4	370	0	0		0	0	0				0.727	0	0	0.1	110
15	4	D	N	0	5	0	0	0	0	0.15	210	0	0	0	0	0.25	350	0	0		0	0	0				0.457	0	0	0.1	140
16	4	D	N	0	6	0	0	0	0	0.2	215	0	0	0	0	0.05	340	0	0		0	0	0				0.395	0	0	-0.15	125
17	4	D	N	0	7	0	0	0	0	0.1	180	0	0	0	0	0.15	330	0	0		0	0	0				0.278	0	0	0.05	150
18	4	D	N	0	8	0	0	0	0	0.15	260	0	0	0	0	0.25	380	0	0		0	0	0				0.451	0	0	0.1	120
19	4	D	N	0	9	0	0	0	0	0.25	182	0	0	0	0	0.15	340	0	0		0	0	0				0.522	0	0	-0.1	158
20	4	D	N	0	10	0	0	0	0	0.15	230	0	0	0	0	0.25	300	0	0		0	0	0				0.568	0	0	0.1	70
21	4	D	0	F	1	0	0	0	0			0	0	0	0			0	0		0	0	0					0	0	0	0
22	4	D	0	F	2	0	0	0	0			0	0	0	0			0	0		0	0	0					0	0	0	0
23	4	D	0	F	3	1	1	130	6			1	1	184	12			0	0	0	0.084	0.101	0.185					54	6	0	0
24	4	D	0	F	4	0	0	0	0			0	0	0	0			0	0		0	0	0					0	0	0	0
25	4	D	0	F	5	0	0	0	0			1	1	127	6			1	1	0	0.055	0.029	0.084					127	6	0	0
26	4	D	0	F	6	0	0	0	0			0	0	0	0			0	0		0	0	0					0	0	0	0
27	4	D	0	F	7	0	0	0	0			0	0	0	0			0	0		0	0	0					0	0	0	0
28	4	D	0	F	8	0	0	0	0			0	0	0	0			0	0		0	0	0					0	0	0	0
29	4	D	0	F	9	0	0	0	0			0	0	0	0			0	0		0	0	0					0	0	0	0
30	4	D	0	F	10	0	0	0	0			0	0	0	0			0	0		0	0	0					0	0	0	0
31	4	D	0	0	1	0	0	0	0			0	0	0	0			0	0		0	0	0					0	0	0	0
32	4	D	0	0	2	0	0	0	0			0	0	0	0			0	0		0	0	0					0	0	0	0
33	4	D	0	0	3	0	0	0	0			0	0	0	0			0	0		0	0	0					0	0	0	0
34	4	D	0	0	4	0	0	0	0			0	0	0	0			0	0		0	0	0					0	0	0	0
35	4	D	0	0	5	0	0	0	0			0	0	0	0			0	0		0	0	0					0	0	0	0
36	4	D	0	0	6	0	0	0	0			0	0	0	0			0	0		0	0	0					0	0	0	0
37	4	D	0	0	7	0	0	0	0			0	0	0	0			0	0		0	0	0					0	0	0	0
38	4	D	0	0	8	0	0	0	0			1	1	22	3			1	1	0	0.008	0.007	0.015					22	3	0	0
39	4	D	0	0	9	0	0	0	0			0	0	0	0			0	0		0	0	0					0	0	0	0
40	4	D	0	0	10	0	0	0	0			0	0	0	0			0	0		0	0	0					0	0	0	0
41	4	F	N	F	1	0	0	0	0	0.15	254	0	0	0	0	0.35	390	0	0		0	0	0				0.526	0	0	0.2	136
42	4	F	N	F	2	0	0	0	0	0.2	285	0	0	0	0	0.2	405	0	0		0	0	0				0.397	0	0	0	120
43	4	F	N	F	3	0	0	0	0	0.5	260	0	0	0	0	0.7	410	0	0		0	0	0				1.206	0	0	0.2	150
44	4	F	N	F	4	0	0	0	0	0.25	200	0	0	0	0	0.65	335	0	0		0	0	0				0.361	0	0	0.4	135
45	4	F	N	F	5	0	0	0	0	0.65	320	0	0	0	0	0.75	445	0	0		0	0	0				1.628	0	0	0.1	125
46	4	F	N	F	6	0	0	0	0	0.1	213	0	0	0	0	0.35	490	0	0		0	0	0				0.803	0	0	0.25	277
47	4	F	N	F	7	0	0	0	0	0.15	310	0	0	0	0	0.75	380	0	0		0	0	0				0.359	0	0	0.6	70
48	4	F	N	F	8	0	0	0	0	0.15	330	0	0	0	0	0.35	655	0	0		0	0	0				2.407	0	0	0.2	325
49	4	F	N	F	9	0	0	0	0	0.3	253	0	0	0	0	0.75	335	0	0		0	0	0				0.395	0	0	0.45	82
50	4	F	N	F	10	0	0	0	0	0.2	214	0	0	0	0	0.3	250	0	0		0	0	0				0.193	0	0	0.1	36
51	4	F	N	0	1	0	0	0	0	0.05	95	0	0	0	0	0.5	215	0	0		0	0	0				0.625	0	0	0.45	120
52	4	F	N	0	2	0	0	0	0	0.1	110	0	0	0	0	0.35	260	0	0		0	0	0				0.084	0	0	0.25	150
53	4	F	N	0	3	0	0	0	0	0.15	216	0	0	0	0	0.6	60	0	0		0	0	0				0.203	0	0	0.45	-156
54	4	F	N	0	4	0	0	0	0	0.05	268	0	0	0	0	0.25	480	0	0		0	0	0				0.904	0	0	0.2	212
55	4	F	N	0	5	0	0	0	0	0.02	6	0	0	0	0	0.2	40	0	0		0	0	0				0.112	0	0	0.18	34
56	4	F	N	0	6	0	0	0	0	0.45	335	0	0	0	0	0.6	300	0	0		0	0	0				0.433	0	0	0.15	-35
57	4	F	N	0	7	0	0	0	0	0.1	310	0	0	0	0	0.4	280	0	0		0	0	0				0.191	0	0	0.3	-30
58	4	F	N	0	8	0	0	0	0	0.35	255	0	0	0	0	0.35	270	0	0		0	0	0				0.431	0	0	0	15
59	4	F	N	0	9	0	0	0	0	0.35	277	0	0	0	0	0.25	320	0	0		0	0	0				0.346	0	0	-0.1	43
60	4	F	N	0	10	0	0	0	0	0.15	228	0	0	0	0	0.35	185	0	0		0	0	0				0.95	0	0	0.2	-43
61	4	F	0	F	1	0	0	0	0			1	1	104	6			1	1	0	0.026	0.031	0.057					104	6	0	0
62	4	F	0	F	2	0	0	0	0			0	0	0	0			0	0		0	0	0					0	0	0	0
63	4	F	0	F	3	1	1	95	4			1	1	185	6			0	0	0	0.1	0.105	0.205					90	2	0	0
64	4	F	0	F	4	1	1	2	0			0	0	0	0			0	0	1	0	0	0					-2	0	0	0
65	4	F	0	F	5	0	0	0	0			0	0	0	0			0	0		0	0	0					0	0	0	0
66	4	F	0	F	6	0	0	0	0			0	0	0	0			0	0		0	0	0					0	0	0	0
67	4	F	0	F	7	0	0	0	0			0	0	0	0			0	0		0	0	0					0	0	0	0
68	4	F	0	F	8	0	0	0	0			0	0	0	0			0	0		0	0	0					0	0	0	0
69	4	F	0	F	9	0	0	0	0			0	0	0	0			0	0		0	0	0					0	0	0	0
70	4	F	0	F	10	0	0	0	0			0	0	0	0			0	0		0	0	0					0	0	0	0
71	4	F	0	0	1	0	0	0	0			0	0	0	0			0	0		0	0	0					0	0	0	0
72	4	F	0	0	2	0	0	0	0			0	0	0	0			0	0		0	0	0					0	0	0	0
73	4	F	0	0	3	1	1	75	2			1	1	183	10			0	0	0	0.153	0.015	0.168					108	8	0	0
74	4	F	0	0	4	1	1	109	6			1	1	180	8			0	0	0	0.116	0.112	0.228					71	2	0	0
75	4	F	0	0	5	0	0	0	0			0	0	0	0			0	0		0	0	0					0	0	0	0
76	4	F	0	0	6	0	0	0	0			0	0	0	0			0	0		0	0	0					0	0	0	0
77	4	F	0	0	7	0	0	0	0			0	0	0	0			0	0		0	0	0					0	0	0	0
78	4	F	0	0	8	0	0	0	0			0	0	0	0			0	0		0	0	0					0	0	0	0
79	4	F	0	0	9	0	0	0	0			0	0	0	0			0	0		0	0	0					0	0	0	0
80	4	F	0	0	10	0	0	0	0			0	0	0	0			0	0		0	0	0					0	0	0	0
81	6	D	N	F	1	0	0	0	0	0.4	535	0	0	0	0	0.3	440	0	0		0	0	0				1.065	0	0	-0.1	-95
82	6	D	N	F	2	0	0	0	0	0.15	210	0	0	0	0	0.1	240	0	0		0	0	0				0.098	0	0	-0.05	30
83	6	D	N	F	3	0	0	0	0	0.35	480	0	0	0	0	0.3	350	0	0		0	0	0				1.413	0	0	-0.05	-130
84	6	D	N	F	4	0	0	0	0	0.5	495	0	0	0	0	0.35	400	0	0		0	0	0				1.023	0	0	-0.15	-95
85	6	D	N	F	5	0	0	0	0	0.65	560	0	0	0	0	0.15	200	0	0		0	0	0				1.061	0	0	-0.5	-360
86	6	D	N	F	6	0	0	0	0	0.35	345	0	0	0	0	0.35	325	0	0		0	0	0				1.411	0	0	0	-20
87	6	D	N	F	7	0	0	0	0	0.15	235	0	0	0	0	0.15	350	0	0		0	0	0				0.322	0	0	0	115
88	6	D	N	F	8	0	0	0	0	0.5	610	0	0	0	0	0.4	400	0	0		0	0	0				1.492	0	0	-0.1	-210
89	6	D	N	F	9	0	0	0	0	0.35	500	0	0	0	0	0.25	500	0	0		0	0	0				1.087	0	0	-0.1	0
90	6	D	N	F	10	1	1	114	4	0.05	340	1	1	204	6	0.1	445	0	0	0	0.031	0.071	0.102				0.671	90	2	0.05	105
91	6	D	N	0	1	0	0	0	0	0.35	367	0	0	0	0	0.3	420	0	0		0	0	0				1.095	0	0	-0.05	53
92	6	D	N	0	2	0	0	0	0	0.65	376	0	0	0	0	0.4	355	0	0		0	0	0				0.814	0	0	-0.25	-21
93	6	D	N	0	3	0	0	0	0	0.05	184	0	0	0	0	0.05	275	0	0		0	0	0				0.116	0	0	0	91
94	6	D	N	0	4	0	0	0	0	0.5	440	0	0	0	0	0.3	400	0	0		0	0	0				1.131	0	0	-0.2	-40
95	6	D	N	0	5	0	0	0	0	0.15	90	0	0	0	0	0.05	145	1	1	1	0	0	0				0.021	0	0	-0.1	55
96	6	D	N	0	6	0	0	0	0	0.05	265	0	0	0	0	0.05	340	0	0		0	0	0				0.156	0	0	0	75
97	6	D	N	0	7	0	0	0	0	0.55	490	0	0	0	0	0.3	300	0	0		0	0	0				0.613	0	0	-0.25	-190
98	6	D	N	0	8	1	1	97	7	0.4	504	0	0	0	0	0.25	460	0	0	1	0	0	0				1.168	-97	-7	-0.15	-44
99	6	D	N	0	9	1	1	40	2	0.2	275	0	0	0	0	0.15	475	0	0	1	0	0	0				0.523	-40	-2	-0.05	200
100	6	D	N	0	10	0	0	0	0	0.4	305	0	0	0	0	0.4	380	0	0		0	0	0				1.121	0	0	0	75
101	6	D	0	F	1	1	1	37	0			1	1	137	5			0	0	0	0.083	0.049	0.132					100	5	0	0
102	6	D	0	F	2	0	0	0	0			0	0	0	0			0	0		0	0	0					0	0	0	0
103	6	D	0	F	3	0	0	0	0			0	0	0	0			0	0		0	0	0					0	0	0	0
104	6	D	0	F	4	0	0	0	0			0	0	0	0			0	0		0	0	0					0	0	0	0
105	6	D	0	F	5	0	0	0	0			0	0	0	0			0	0		0	0	0					0	0	0	0
106	6	D	0	F	6	0	0	0	0			0	0	0	0			0	0		0	0	0					0	0	0	0
107	6	D	0	F	7	0	0	0	0			0	0	0	0			0	0		0	0	0					0	0	0	0
108	6	D	0	F	8	0	0	0	0			0	0	0	0			0	0		0	0	0					0	0	0	0
109	6	D	0	F	9	0	0	0	0			0	0	0	0			0	0		0	0	0					0	0	0	0
110	6	D	0	F	10	1	1	170	7			1	1	55	6			1	1	1	0.029	0.023	0.052					-115	-1	0	0
111	6	D	0	0	1	0	0	0	0			0	0	0	0			0	0		0	0	0					0	0	0	0
112	6	D	0	0	2	0	0	0	0			0	0	0	0			0	0		0	0	0					0	0	0	0
113	6	D	0	0	3	0	0	0	0			0	0	0	0			0	0		0	0	0					0	0	0	0
114	6	D	0	0	4	1	1	85	4			1	1	200	8			0	0	0	0.061	0.103	0.164					115	4	0	0
115	6	D	0	0	5	0	0	0	0			1	1	85	5			1	1	0	0.028	0.034	0.062					85	5	0	0
116	6	D	0	0	6	0	0	0	0			0	0	0	0			0	0		0	0	0					0	0	0	0
117	6	D	0	0	7	0	0	0	0			0	0	0	0			0	0		0	0	0					0	0	0	0
118	6	D	0	0	8	0	0	0	0			0	0	0	0			0	0		0	0	0					0	0	0	0
119	6	D	0	0	9	0	0	0	0			0	0	0	0			0	0		0	0	0					0	0	0	0
120	6	D	0	0	10	0	0	0	0			0	0	0	0			0	0		0	0	0					0	0	0	0
121	6	F	N	F	1	0	0	0	0	0.15	50	0	0	0	0	0.4	30	0	0		0	0	0				0.131	0	0	0.25	-20
122	6	F	N	F	2	0	0	0	0	0.2	245	0	0	0	0	0.65	300	0	0		0	0	0				0.328	0	0	0.45	55
123	6	F	N	F	3	0	0	0	0	0.35	275	0	0	0	0	0.2	185	0	0		0	0	0				0.159	0	0	-0.15	-90
124	6	F	N	F	4	0	0	0	0	0.1	240	0	0	0	0	0.1	25	0	0		0	0	0				0.142	0	0	0	-215
125	6	F	N	F	5	0	0	0	0	0.15	115	0	0	0	0	0	0	0	0		0	0	0				0	0	0	-0.15	-115
126	6	F	N	F	6	0	0	0	0	0.25	555	0	0	0	0	0.4	385	0	0		0	0	0				1.046	0	0	0.15	-170
127	6	F	N	F	7	0	0	0	0	0.25	255	0	0	0	0	0.5	485	0	0		0	0	0				0.181	0	0	0.25	230
128	6	F	N	F	8	1	1	105	6	0.3	520	1	1	130	7	0.3	410	0	0	0	0.126	0.073	0.199				1.473	25	1	0	-110
129	6	F	N	F	9	1	1	100	6	0.15	410	1	1	120	6	0.4	565	0	0	0	0.056	0.104	0.16				1.196	20	0	0.25	155
130	6	F	N	F	10	0	0	0	0	0.35	430	0	0	0	0	0.3	385	0	0		0	0	0				1.326	0	0	-0.05	-45
131	6	F	N	0	1	0	0	0	0	0.75	512	0	0	0	0	0.65	410	0	0		0	0	0				1.321	0	0	-0.1	-102
132	6	F	N	0	2	0	0	0	0	0.15	275	0	0	0	0	0.3	225	0	0		0	0	0				0.488	0	0	0.15	-50
133	6	F	N	0	3	0	0	0	0	0.5	400	0	0	0	0	0.7	315	0	0		0	0	0				0.877	0	0	0.2	-85
134	6	F	N	0	4	0	0	0	0	0.35	130	0	0	0	0	0.7	180	0	0		0	0	0				0.695	0	0	0.35	50
135	6	F	N	0	5	0	0	0	0	0.5	490	0	0	0	0	0.75	450	0	0		0	0	0				1.636	0	0	0.25	-40
136	6	F	N	0	6	0	0	0	0	0.3	900	0	0	0	0	0.6	1060	0	0		0	0	0				2.501	0	0	0.3	160
137	6	F	N	0	7	2	1	283	10	0.15	320	2	1	401	16	0.2	380	0	0	0	0.547	0.399	0.946				0.285	118	6	0.05	60
138	6	F	N	0	8	1	1	170	6	0.15	435	1	1	218	6	0.2	475	0	0	0	0.191	0.148	0.339				1.216	48	0	0.05	40
139	6	F	N	0	9	0	0	0	0	0.05	170	0	0	0	0	0.1	440	0	0		0	0	0				0.278	0	0	0.05	270
140	6	F	N	0	10	1	1	170	6	0.15	145	2	1	214	12	0.7	430	1	1	0	0.226	0.198	0.424				0.165	44	6	0.55	285
141	6	F	0	F	1	0	0	0	0			0	0	0	0			0	0		0	0	0					0	0	0	0
142	6	F	0	F	2	0	0	0	0			0	0	0	0			0	0		0	0	0					0	0	0	0
143	6	F	0	F	3	0	0	0	0			0	0	0	0			0	0		0	0	0					0	0	0	0
144	6	F	0	F	4	0	0	0	0			0	0	0	0			0	0		0	0	0					0	0	0	0
145	6	F	0	F	5	1	1	148	7			1	1	178	7			0	0	0	0.241	0.135	0.376					30	0	0	0
146	6	F	0	F	6	2	1	155	4			2	1	215	10			0	0	0	0.111	0.086	0.197					60	6	0	0
147	6	F	0	F	7	1	1	104	4			1	1	185	8			0	0	0	0.147	0.091	0.238					81	4	0	0
148	6	F	0	F	8	0	0	0	0			0	0	0	0			0	0		0	0	0					0	0	0	0
149	6	F	0	F	9	0	0	0	0			0	0	0	0			0	0		0	0	0					0	0	0	0
150	6	F	0	F	10	0	0	0	0			0	0	0	0			0	0		0	0	0					0	0	0	0
151	6	F	0	0	1	0	0	0	0			0	0	0	0			0	0		0	0	0					0	0	0	0
152	6	F	0	0	2	0	0	0	0			0	0	0	0			0	0		0	0	0					0	0	0	0
153	6	F	0	0	3	0	0	0	0			0	0	0	0			0	0		0	0	0					0	0	0	0
154	6	F	0	0	4	0	0	0	0			0	0	0	0			0	0		0	0	0					0	0	0	0
155	6	F	0	0	5	1	1	103	4			1	1	186	10			0	0	0	0.195	0.132	0.327					83	6	0	0
156	6	F	0	0	6	0	0	0	0			0	0	0	0			0	0		0	0	0					0	0	0	0
157	6	F	0	0	7	0	0	0	0			0	0	0	0			0	0		0	0	0					0	0	0	0
158	6	F	0	0	8	0	0	0	0			0	0	0	0			0	0		0	0	0					0	0	0	0
159	6	F	0	0	9	1	1	76	4			1	1	195	11			0	0	0	0.108	0.083	0.191					119	7	0	0
160	6	F	0	0	10	0	0	0	0			0	0	0	0			0	0		0	0	0					0	0	0	0
161	8	D	N	F	1	0	0	0	0	0.4	460	0	0	0	0	0.05	330	0	0		0	0	0				1.426	0	0	-0.35	-130
162	8	D	N	F	2	0	0	0	0	0.4	590	0	0	0	0	0.1	375	0	0		0	0	0				0.016	0	0	-0.3	-215
163	8	D	N	F	3	0	0	0	0	0.1	260	0	0	0	0	0.03	185	0	0		0	0	0				1.345	0	0	-0.07	-75
164	8	D	N	F	4	0	0	0	0	0.7	470	0	0	0	0	0.25	180	0	0		0	0	0				1.313	0	0	-0.45	-290
165	8	D	N	F	5	0	0	0	0	0.4	640	0	0	0	0	0	0	0	0		0	0	0				1.728	0	0	-0.4	-640
166	8	D	N	F	6	0	0	0	0	0.2	430	0	0	0	0	0.3	540	0	0		0	0	0				0.86	0	0	0.1	110
167	8	D	N	F	7	0	0	0	0	0.05	245	0	0	0	0	0.02	180	0	0		0	0	0				0.058	0	0	-0.03	-65
168	8	D	N	F	8	0	0	0	0	0.05	235	0	0	0	0	0.05	370	0	0		0	0	0				0.231	0	0	0	135
169	8	D	N	F	9	0	0	0	0	0.35	400	0	0	0	0	0.05	330	0	0		0	0	0				0.844	0	0	-0.3	-70
170	8	D	N	F	10	0	0	0	0	0.8	525	0	0	0	0	0.15	365	0	0		0	0	0				2.352	0	0	-0.65	-160
171	8	D	N	0	1	0	0	0	0	0.4	450	0	0	0	0	0.15	275	0	0		0	0	0				0.98	0	0	-0.25	-175
172	8	D	N	0	2	0	0	0	0	0.05	70	0	0	0	0	0.02	205	0	0		0	0	0				0.044	0	0	-0.03	135
173	8	D	N	0	3	1	1	223	11	0.2	325	0	0	0	0	0.02	265	0	0	1	0	0	0				0.163	-223	-11	-0.18	-60
174	8	D	N	0	4	0	0	0	0	0.6	535	0	0	0	0	0	0	0	0		0	0	0				1.351	0	0	-0.6	-535
175	8	D	N	0	5	0	0	0	0	0.4	430	0	0	0	0	0.15	200	0	0		0	0	0				0.844	0	0	-0.25	-230
176	8	D	N	0	6	0	0	0	0	0.35	475	0	0	0	0	0	0	0	0		0	0	0				1.278	0	0	-0.35	-475
177	8	D	N	0	7	0	0	0	0	0.4	465	0	0	0	0	0	0	0	0		0	0	0				1.101	0	0	-0.4	-465
178	8	D	N	0	8	0	0	0	0	0.65	480	0	0	0	0	0	0	0	0		0	0	0				1.043	0	0	-0.65	-480
179	8	D	N	0	9	1	1	95	6	0.3	440	0	0	0	0	0.05	140	0	0	1	0	0	0				0.969	-95	-6	-0.25	-300
180	8	D	N	0	10	0	0	0	0	0.25	525	0	0	0	0	0.3	600	0	0		0	0	0				1.53	0	0	0.05	75
181	8	D	0	F	1	1	1	257	12			1	1	246	3			1	1	1	0.224	0.089	0.313					-11	-9	0	0
182	8	D	0	F	2	1	1	120	6			1	1	160	6			0	0	0	0.052	0.056	0.108					40	0	0	0
183	8	D	0	F	3	0	0	0	0			0	0	0	0			0	0		0	0	0					0	0	0	0
184	8	D	0	F	4	0	0	0	0			0	0	0	0			0	0		0	0	0					0	0	0	0
185	8	D	0	F	5	0	0	0	0			0	0	0	0			0	0		0	0	0					0	0	0	0
186	8	D	0	F	6	1	1	14	0			1	1	120	4			0	0	0	0.011	0.025	0.036					106	4	0	0
187	8	D	0	F	7	0	0	0	0			0	0	0	0			0	0		0	0	0					0	0	0	0
188	8	D	0	F	8	0	0	0	0			1	1	90	4			1	1	0	0.011	0.01	0.021					90	4	0	0
189	8	D	0	F	9	0	0	0	0			0	0	0	0			0	0		0	0	0					0	0	0	0
190	8	D	0	F	10	0	0	0	0			1	1	125	4			1	1	0	0.012	0.008	0.02					125	4	0	0
191	8	D	0	0	1	0	0	0	0			0	0	0	0			0	0		0	0	0					0	0	0	0
192	8	D	0	0	2	2	1	275	12			2	1	381	15			0	0	0	0.131	0.224	0.355					106	3	0	0
193	8	D	0	0	3	0	0	0	0			0	0	0	0			0	0		0	0	0					0	0	0	0
194	8	D	0	0	4	0	0	0	0			0	0	0	0			0	0		0	0	0					0	0	0	0
195	8	D	0	0	5	0	0	0	0			1	1	155	4			1	1	0	0.035	0.042	0.077					155	4	0	0
196	8	D	0	0	6	0	0	0	0			2	1	120	10			1	1	0	0.018	0.058	0.076					120	10	0	0
197	8	D	0	0	7	0	0	0	0			1	1	95	4			1	1	0	0.009	0.029	0.038					95	4	0	0
198	8	D	0	0	8	0	0	0	0			0	0	0	0			0	0		0	0	0					0	0	0	0
199	8	D	0	0	9	0	0	0	0			0	0	0	0			0	0		0	0	0					0	0	0	0
200	8	D	0	0	10	1	1	12	0			0	0	0	0			0	0	1	0	0	0					-12	0	0	0
201	8	F	N	F	1	0	0	0	0	0.65	430	0	0	0	0	0.7	410	0	0		0	0	0				1.647	0	0	0.05	-20
202	8	F	N	F	2	0	0	0	0	0.65	485	0	0	0	0	0.5	575	0	0		0	0	0				1.68	0	0	-0.15	90
203	8	F	N	F	3	0	0	0	0	0.5	540	0	0	0	0	0.8	430	0	0		0	0	0				1.654	0	0	0.3	-110
204	8	F	N	F	4	0	0	0	0	0.3	480	0	0	0	0	0.55	445	0	0		0	0	0				1.306	0	0	0.25	-35
205	8	F	N	F	5	2	1	338	5	0.5	620	2	1	351	10	0.3	660	0	0	0	0.176	0.122	0.298				3.884	13	5	-0.2	40
206	8	F	N	F	6	1	1	135	5	0.05	270	1	1	180	7	0.1	310	0	0	0	0.093	0.113	0.206				0.443	45	2	0.05	40
207	8	F	N	F	7	1	1	177	7	0.5	410	1	1	172	9	0.4	570	0	0	0	0.198	0.181	0.379				1.517	-5	2	-0.1	160
208	8	F	N	F	8	0	0	0	0	0.75	450	0	0	0	0	0.6	305	0	0		0	0	0				1.94	0	0	-0.15	-145
209	8	F	N	F	9	0	0	0	0	0.5	500	0	0	0	0	0.65	435	0	0		0	0	0				2.802	0	0	0.15	-65
210	8	F	N	F	10	1	1	65	2	0.25	635	1	1	115	7	0.65	555	0	0	0	0.009	0.007	0.016				3.34	50	5	0.4	-80
211	8	F	N	0	1	0	0	0	0	0.05	130	0	0	0	0	0	0	0	0		0	0	0				0	0	0	-0.05	-130
212	8	F	N	0	2	0	0	0	0	0.35	540	0	0	0	0	0.4	450	0	0		0	0	0				1.379	0	0	0.05	-90
213	8	F	N	0	3	0	0	0	0	0.6	590	0	0	0	0	0.8	720	0	0		0	0	0				2.582	0	0	0.2	130
214	8	F	N	0	4	0	0	0	0	0.65	465	0	0	0	0	0.5	230	0	0		0	0	0				1.194	0	0	-0.15	-235
215	8	F	N	0	5	0	0	0	0	0.4	495	0	0	0	0	0.35	590	0	0		0	0	0				2.556	0	0	-0.05	95
216	8	F	N	0	6	1	1	153	4	0.6	570	1	1	191	8	0.65	660	0	0	0	0.107	0.103	0.21				3.437	38	4	0.05	90
217	8	F	N	0	7	2	1	238	9	0.2	275	2	1	321	13	0.4	315	0	0	0	0.2	0.188	0.388				0.455	83	4	0.2	40
218	8	F	N	0	8	1	1	30	4	0.4	425	1	1	70	5	0.4	350	0	0	0	0.009	0.047	0.056				1.085	40	1	0	-75
219	8	F	N	0	9	0	0	0	0	0.25	365	0	0	0	0	0.3	540	0	0		0	0	0				1.408	0	0	0.05	175
220	8	F	N	0	10	0	0	0	0	0.05	50	0	0	0	0	0.1	55	0	0		0	0	0				0.002	0	0	0.05	5
221	8	F	0	F	1	1	1	2	0			0	0	0	0			0	0	1	0	0	0					-2	0	0	0
222	8	F	0	F	2	0	0	0	0			0	0	0	0			0	0		0	0	0					0	0	0	0
223	8	F	0	F	3	0	0	0	0			0	0	0	0			0	0		0	0	0					0	0	0	0
224	8	F	0	F	4	1	1	300	18			1	1	343	25			0	0	0	0.821	0.777	1.598					43	7	0	0
225	8	F	0	F	5	1	1	168	8			1	1	208	11			0	0	0	0.131	0.173	0.304					40	3	0	0
226	8	F	0	F	6	0	0	0	0			0	0	0	0			0	0		0	0	0					0	0	0	0
227	8	F	0	F	7	1	1	149	7			1	1	211	9			0	0	0	0.108	0.189	0.297					62	2	0	0
228	8	F	0	F	8	1	1	210	8			1	1	250	10			0	0	0	0.301	0.296	0.597					40	2	0	0
229	8	F	0	F	9	0	0	0	0			0	0	0	0			0	0		0	0	0					0	0	0	0
230	8	F	0	F	10	0	0	0	0			0	0	0	0			0	0		0	0	0					0	0	0	0
231	8	F	0	0	1	0	0	0	0			0	0	0	0			0	0		0	0	0					0	0	0	0
232	8	F	0	0	2	1	1	155	7			1	1	173	9			0	0	0	0.122	0.138	0.26					18	2	0	0
233	8	F	0	0	3	0	0	0	0			0	0	0	0			0	0		0	0	0					0	0	0	0
234	8	F	0	0	4	0	0	0	0			0	0	0	0			0	0		0	0	0					0	0	0	0
235	8	F	0	0	5	1	1	143	7			2	1	389	20			1	1	0	0.085	0.167	0.252					246	13	0	0
236	8	F	0	0	6	1	1	59	2			1	1	140	8			0	0	0	0.012	0.056	0.068					81	6	0	0
237	8	F	0	0	7	0	0	0	0			0	0	0	0			0	0		0	0	0					0	0	0	0
238	8	F	0	0	8	1	1	175	7			1	1	207	8			0	0	0	0.2	0.16	0.36					32	1	0	0
239	8	F	0	0	9	0	0	0	0			0	0	0	0			0	0		0	0	0					0	0	0	0
240	8	F	0	0	10	0	0	0	0			0	0	0	0			0	0		0	0	0					0	0	0	0
241	10	D	N	F	1	1	1	160	5	0.3	430	1	1	128	3	0.25	432	0	0	0	0.03	0.013	0.043				1.78	-32	-2	-0.05	2
242	10	D	N	F	2	0	0	0	0	0.2	445	0	0	0	0	0.1	413	0	0		0	0	0				1.618	0	0	-0.1	-32
243	10	D	N	F	3	2	1	296	10	0.3	815	1	1	135	0	0.05	821	0	0	1	0.032	0	0.032				2.016	-161	-10	-0.25	6
244	10	D	N	F	4	0	0	0	0	0.2	510	0	0	0	0	0.1	525	0	0		0	0	0				1.519	0	0	-0.1	15
245	10	D	N	F	5	0	0	0	0	0.2	460	0	0	0	0	0.05	452	0	0		0	0	0				1.382	0	0	-0.15	-8
246	10	D	N	F	6	0	0	0	0	0.2	530	0	0	0	0	0.1	512	0	0		0	0	0				1.179	0	0	-0.1	-18
247	10	D	N	F	7	0	0	0	0	0.2	380	0	0	0	0	0.1	401	0	0		0	0	0				0.877	0	0	-0.1	21
248	10	D	N	F	8	0	0	0	0	0.75	735	0	0	0	0	0.25	738	0	0		0	0	0				2.015	0	0	-0.5	3
249	10	D	N	F	9	1	1	185	8	0.2	520	0	0	0	0	0.15	612	0	0	1	0	0	0				2.009	-185	-8	-0.05	92
250	10	D	N	F	10	0	0	0	0	0.5	500	0	0	0	0	0.25	490	0	0		0	0	0				1.68	0	0	-0.25	-10
251	10	D	N	0	1	0	0	0	0	0.15	635	0	0	0	0	0.05	764	0	0		0	0	0				1.344	0	0	-0.1	129
252	10	D	N	0	2	0	0	0	0	0.5	515	0	0	0	0	0.15	531	0	0		0	0	0				1.212	0	0	-0.35	16
253	10	D	N	0	3	0	0	0	0	0.35	400	0	0	0	0	0.1	450	0	0		0	0	0				0.854	0	0	-0.25	50
254	10	D	N	0	4	0	0	0	0	0.5	450	0	0	0	0	0.15	443	0	0		0	0	0				1.317	0	0	-0.35	-7
255	10	D	N	0	5	0	0	0	0	0.65	680	0	0	0	0	0.2	666	0	0		0	0	0				1.802	0	0	-0.45	-14
256	10	D	N	0	6	1	1	70	4	0.6	610	1	1	46	2	0.2	743	0	0	0	0.012	0.003	0.015				1.584	-24	-2	-0.4	133
257	10	D	N	0	7	2	1	160	6	0.05	130	1	1	209	8	0.01	113	0	0	1	0.097	0.145	0.242				0.001	49	2	-0.04	-17
258	10	D	N	0	8	0	0	0	0	0.1	70	0	0	0	0	0.03	80	0	0		0	0	0				0.025	0	0	-0.07	10
259	10	D	N	0	9	0	0	0	0	0.8	710	0	0	0	0	0.25	608	0	0		0	0	0				2.466	0	0	-0.55	-102
260	10	D	N	0	10	0	0	0	0	0.35	800	0	0	0	0	0.1	830	0	0		0	0	0				1.922	0	0	-0.25	30
261	10	D	0	F	1	1	1	80	4			1	1	103	4			0	0	0	0.007	0.002	0.009					23	0	0	0
262	10	D	0	F	2	0	0	0	0			0	0	0	0			0	0		0	0	0					0	0	0	0
263	10	D	0	F	3	2	1	475	24			2	1	438	8			0	0	0	0.111	0.037	0.148					-37	-16	0	0
264	10	D	0	F	4	0	0	0	0			2	1	173	11			2	1	0	0.126	0.078	0.204					173	11	0	0
265	10	D	0	F	5	0	0	0	0			0	0	0	0			0	0		0	0	0					0	0	0	0
266	10	D	0	F	6	0	0	0	0			0	0	0	0			0	0		0	0	0					0	0	0	0
267	10	D	0	F	7	0	0	0	0			1	1	123	4			1	1	0	0.1	0.021	0.121					123	4	0	0
268	10	D	0	F	8	0	0	0	0			0	0	0	0			0	0		0	0	0					0	0	0	0
269	10	D	0	F	9	0	0	0	0			0	0	0	0			0	0		0	0	0					0	0	0	0
270	10	D	0	F	10	0	0	0	0			0	0	0	0			0	0		0	0	0					0	0	0	0
271	10	D	0	0	1	0	0	0	0			0	0	0	0			0	0		0	0	0					0	0	0	0
272	10	D	0	0	2	0	0	0	0			0	0	0	0			0	0		0	0	0					0	0	0	0
273	10	D	0	0	3	0	0	0	0			0	0	0	0			0	0		0	0	0					0	0	0	0
274	10	D	0	0	4	1	1	248	14			1	1	262	6			0	0	0	0.299	0.288	0.587					14	-8	0	0
275	10	D	0	0	5	1	1	173	9			1	1	173	8			0	0	0	0.176	0.081	0.257					0	-1	0	0
276	10	D	0	0	6	0	0	0	0			0	0	0	0			0	0		0	0	0					0	0	0	0
277	10	D	0	0	7	1	1	5	0			0	0	0	0			0	0	1	0	0	0					-5	0	0	0
278	10	D	0	0	8	1	1	168	6			1	1	177	5			0	0	0	0.067	0.051	0.118					9	-1	0	0
279	10	D	0	0	9	0	0	0	0			1	1	98	4			1	1	0	0.001	0.001	0.002					98	4	0	0
280	10	D	0	0	10	1	1	167	7			1	1	140	0			0	0	0	0.084	0	0.084					-27	-7	0	0
281	10	F	N	F	1	0	0	0	0	0.05	45	0	0	0	0	0	0	0	0		0	0	0				0	0	0	-0.05	-45
282	10	F	N	F	2	1	1	162	8	0.6	525	1	1	171	6	0.3	740	0	0	0	0.093	0.066	0.159				3.675	9	-2	-0.3	215
283	10	F	N	F	3	1	1	117	5	0.65	510	1	1	139	6	0.5	580	0	0	0	0.04	0.002	0.042				3.242	22	1	-0.15	70
284	10	F	N	F	4	0	0	0	0	0.35	650	0	0	0	0	0.3	661	0	0		0	0	0				1.457	0	0	-0.05	11
285	10	F	N	F	5	2	1	305	7	0.4	555	2	1	314	9	0.45	576	0	0	0	0.213	0.061	0.274				0.344	9	2	0.05	21
286	10	F	N	F	6	0	0	0	0	0.3	685	0	0	0	0	0.25	572	0	0		0	0	0				1.759	0	0	-0.05	-113
287	10	F	N	F	7	0	0	0	0	0.05	137	0	0	0	0	0	0	0	0		0	0	0				0	0	0	-0.05	-137
288	10	F	N	F	8	0	0	0	0	0.2	660	0	0	0	0	0.2	432	0	0		0	0	0				1.823	0	0	0	-228
289	10	F	N	F	9	0	0	0	0	0.25	680	0	0	0	0	0.15	970	0	0		0	0	0				4.682	0	0	-0.1	290
290	10	F	N	F	10	0	0	0	0	0.15	395	0	0	0	0	0.05	602	0	0		0	0	0				1.045	0	0	-0.1	207
291	10	F	N	0	1	0	0	0	0	0.4	550	0	0	0	0	0.6	714	0	0		0	0	0				2.069	0	0	0.2	164
292	10	F	N	0	2	0	0	0	0	0.65	625	0	0	0	0	0.45	470	0	0		0	0	0				1.675	0	0	-0.2	-155
293	10	F	N	0	3	0	0	0	0	0.25	370	0	0	0	0	0.05	506	0	0		0	0	0				0.53	0	0	-0.2	136
294	10	F	N	0	4	0	0	0	0	0.15	375	0	0	0	0	0.05	440	0	0		0	0	0				0.168	0	0	-0.1	65
295	10	F	N	0	5	0	0	0	0	0.4	550	0	0	0	0	0.1	520	0	0		0	0	0				1.181	0	0	-0.3	-30
296	10	F	N	0	6	0	0	0	0	0.3	445	0	0	0	0	0.2	473	0	0		0	0	0				1.446	0	0	-0.1	28
297	10	F	N	0	7	0	0	0	0	0.4	600	0	0	0	0	0.2	563	0	0		0	0	0				1.42	0	0	-0.2	-37
298	10	F	N	0	8	0	0	0	0	0.1	230	0	0	0	0	0.05	510	0	0		0	0	0				0.135	0	0	-0.05	280
299	10	F	N	0	9	0	0	0	0	0.15	80	0	0	0	0	0.1	236	0	0		0	0	0				0.704	0	0	-0.05	156
300	10	F	N	0	10	1	1	156	7	0.15	380	1	1	167	8	0.1	375	0	0	0	0.12	0.086	0.206				0.967	11	1	-0.05	-5
301	10	F	0	F	1	0	0	0	0			0	0	0	0			0	0		0	0	0					0	0	0	0
302	10	F	0	F	2	0	0	0	0			0	0	0	0			0	0		0	0	0					0	0	0	0
303	10	F	0	F	3	0	0	0	0			0	0	0	0			0	0		0	0	0					0	0	0	0
304	10	F	0	F	4	3	1	655	32			3	1	692	36			0	0	0	0.904	0.641	1.545					37	4	0	0
305	10	F	0	F	5	0	0	0	0			0	0	0	0			0	0		0	0	0					0	0	0	0
306	10	F	0	F	6	0	0	0	0			0	0	0	0			0	0		0	0	0					0	0	0	0
307	10	F	0	F	7	0	0	0	0			0	0	0	0			0	0		0	0	0					0	0	0	0
308	10	F	0	F	8	0	0	0	0			0	0	0	0			0	0		0	0	0					0	0	0	0
309	10	F	0	F	9	2	1	450	22			2	1	507	26			0	0	0	1.238	1.194	2.432					57	4	0	0
310	10	F	0	F	10	0	0	0	0			0	0	0	0			0	0		0	0	0					0	0	0	0
311	10	F	0	0	1	0	0	0	0			0	0	0	0			0	0		0	0	0					0	0	0	0
312	10	F	0	0	2	0	0	0	0			0	0	0	0			0	0		0	0	0					0	0	0	0
313	10	F	0	0	3	0	0	0	0			0	0	0	0			0	0		0	0	0					0	0	0	0
314	10	F	0	0	4	0	0	0	0			0	0	0	0			0	0		0	0	0					0	0	0	0
315	10	F	0	0	5	1	1	125	7			1	1	155	9			0	0	0	0.118	0.088	0.206					30	2	0	0
316	10	F	0	0	6	0	0	0	0			0	0	0	0			0	0		0	0	0					0	0	0	0
317	10	F	0	0	7	0	0	0	0			0	0	0	0			0	0		0	0	0					0	0	0	0
318	10	F	0	0	8	0	0	0	0			0	0	0	0			0	0		0	0	0					0	0	0	0
319	10	F	0	0	9	1	1	160	10			1	1	227	15			0	0	0	0.192	0.137	0.329					67	5	0	0
320	10	F	0	0	10	0	0	0	0			0	0	0	0			0	0		0	0	0					0	0	0	0
321	12	D	N	F	1	1	1	125	4	0.65	450	1	1	45	3	0.35	410	0	0	1	0.001	0.009	0.01	0.165	0.175	16.5	1.815	-80	-1	-0.3	-40
322	12	D	N	F	2	0	0	0	0	0	0	0	0	0	0	0	0	0	0		0	0	0	0	0		0	0	0	0	0
323	12	D	N	F	3	0	0	0	0	0.8	490	0	0	0	0	0.45	630	0	0		0	0	0	0	0		3.389	0	0	-0.35	140
324	12	D	N	F	4	0	0	0	0	0	0	0	0	0	0	0	0	0	0		0	0	0	0	0		0	0	0	0	0
325	12	D	N	F	5	1	1	27	0	0.4	410	0	0	0	0	0.15	417	0	0	1	0	0	0	0	0		1.16	-27	0	-0.25	7
326	12	D	N	F	6	0	0	0	0	0.6	550	0	0	0	0	0.3	540	0	0		0	0	0	0	0		1.814	0	0	-0.3	-10
327	12	D	N	F	7	1	1	173	5	0.4	480	1	1	153	2	0.1	535	0	0	0	0.03	0.009	0.039	0.047	0.086	1.205128205	1.668	-20	-3	-0.3	55
328	12	D	N	F	8	0	0	0	0	0.2	760	0	0	0	0	0.15	790	0	0		0	0	0	0	0		1.898	0	0	-0.05	30
329	12	D	N	F	9	0	0	0	0	0.65	710	0	0	0	0	0.25	701	0	0		0	0	0	0	0		3.352	0	0	-0.4	-9
330	12	D	N	F	10	0	0	0	0	0.4	700	0	0	0	0	0.15	770	0	0		0	0	0	0	0		0.217	0	0	-0.25	70
331	12	D	N	0	1	1	1	50	4	0.5	650	0	0	0	0	0.25	510	0	0	1	0	0	0	0	0		1.505	-50	-4	-0.25	-140
332	12	D	N	0	2	0	0	0	0	0.15	550	0	0	0	0	0.1	590	0	0		0	0	0	0	0		1.581	0	0	-0.05	40
333	12	D	N	0	3	0	0	0	0	0.5	455	0	0	0	0	0.2	491	0	0		0	0	0	0	0		1.338	0	0	-0.3	36
334	12	D	N	0	4	0	0	0	0	0.35	670	0	0	0	0	0.1	670	0	0		0	0	0	0	0		2.376	0	0	-0.25	0
335	12	D	N	0	5	2	1	329	16	0.65	495	1	1	194	3	0.25	495	0	0	1	0.126	0.022	0.148	0.219	0.367	1.47972973	1.271	-135	-13	-0.4	0
336	12	D	N	0	6	1	1	175	9	0.6	430	1	1	152	0	0.1	420	0	0	0	0.096	0	0.096	0.031	0.127	0.322916667	1.189	-23	-9	-0.5	-10
337	12	D	N	0	7	0	0	0	0	0.15	120	0	0	0	0	0.02	1200	0	0		0	0	0	0	0		1.514	0	0	-0.13	1080
338	12	D	N	0	8	0	0	0	0	0.5	474	0	0	0	0	0.35	481	0	0		0	0	0	0	0		2.185	0	0	-0.15	7
339	12	D	N	0	9	0	0	0	0	0.6	460	0	0	0	0	0.3	520	0	0		0	0	0	0	0		1.499	0	0	-0.3	60
340	12	D	N	0	10	0	0	0	0	0.45	520	0	0	0	0	0.2	540	0	0		0	0	0	0	0		1.499	0	0	-0.25	20
341	12	D	0	F	1	0	0	0	0			0	0	0	0			0	0		0	0	0	0	0			0	0	0	0
342	12	D	0	F	2	0	0	0	0			0	0	0	0			0	0		0	0	0	0	0			0	0	0	0
343	12	D	0	F	3	0	0	0	0			1	1	135	6			1	1	0	0.011	0.027	0.038	0.092	0.13	2.421052632		135	6	0	0
344	12	D	0	F	4	0	0	0	0			0	0	0	0			0	0		0	0	0	0	0			0	0	0	0
345	12	D	0	F	5	1	1	10	0			1	1	154	6			0	0	0	0.035	0.046	0.081	0.008	0.089	0.098765432		144	6	0	0
346	12	D	0	F	6	1	1	260	13			1	1	269	5			0	0	0	0.396	0.069	0.465	0.275	0.74	0.591397849		9	-8	0	0
347	12	D	0	F	7	3	1	425	16			2	1	421	6			0	0	1	0.21	0.027	0.237	0.104	0.341	0.438818565		-4	-10	0	0
348	12	D	0	F	8	1	1	173	8			1	1	179	5			0	0	0	0.092	0.066	0.158	0.106	0.264	0.670886076		6	-3	0	0
349	12	D	0	F	9	0	0	0	0			1	1	142	5			1	1	0	0.035	0.033	0.068	0.002	0.07	0.029411765		142	5	0	0
350	12	D	0	F	10	0	0	0	0			0	0	0	0			0	0		0	0	0	0	0			0	0	0	0
351	12	D	0	0	1	0	0	0	0			0	0	0	0			0	0		0	0	0	0	0			0	0	0	0
352	12	D	0	0	2	0	0	0	0			0	0	0	0			0	0		0	0	0	0	0			0	0	0	0
353	12	D	0	0	3	0	0	0	0			0	0	0	0			0	0		0	0	0	0	0			0	0	0	0
354	12	D	0	0	4	1	1	80	4			2	1	220	8			1	1	0	0.036	0.041	0.077	0.006	0.083	0.077922078		140	4	0	0
355	12	D	0	0	5	0	0	0	0			0	0	0	0			0	0		0	0	0	0	0			0	0	0	0
356	12	D	0	0	6	0	0	0	0			0	0	0	0			0	0		0	0	0	0	0			0	0	0	0
357	12	D	0	0	7	0	0	0	0			0	0	0	0			0	0		0	0	0	0	0			0	0	0	0
358	12	D	0	0	8	0	0	0	0			0	0	0	0			0	0		0	0	0	0	0			0	0	0	0
359	12	D	0	0	9	0	0	0	0			0	0	0	0			0	0		0	0	0	0	0			0	0	0	0
360	12	D	0	0	10	0	0	0	0			0	0	0	0			1	1	1	0	0	0	0	0			0	0	0	0
361	12	F	N	F	1	1	1	160	8	0.6	635	1	1	186	9	0.15	790	0	0	0	0.024	0.001	0.025	0.041	0.066	1.64	1.633	26	1	-0.45	155
362	12	F	N	F	2	0	0	0	0	0.35	620	0	0	0	0	0.25	625	0	0		0	0	0	0	0		3.52	0	0	-0.1	5
363	12	F	N	F	3	0	0	0	0	0.1	200	0	0	0	0	0.05	155	0	0		0	0	0	0	0		0.067	0	0	-0.05	-45
364	12	F	N	F	4	0	0	0	0	0.2	850	0	0	0	0	0.2	870	0	0		0	0	0	0	0		2.403	0	0	0	20
365	12	F	N	F	5	0	0	0	0	0.4	475	0	0	0	0	0.25	485	0	0		0	0	0	0	0		2.451	0	0	-0.15	10
366	12	F	N	F	6	1	1	180	7	0.35	640	1	1	187	7	0.1	770	0	0	0	0.246	0.223	0.469	0.194	0.663	0.413646055	1.543	7	0	-0.25	130
367	12	F	N	F	7	0	0	0	0	0.15	640	0	0	0	0	0.1	840	0	0		0	0	0	0	0		3.729	0	0	-0.05	200
368	12	F	N	F	8	0	0	0	0	0.45	470	0	0	0	0	0.25	506	0	0		0	0	0	0	0		3.071	0	0	-0.2	36
369	12	F	N	F	9	0	0	0	0	0.35	710	0	0	0	0	0.15	850	0	0		0	0	0	0	0		2.226	0	0	-0.2	140
370	12	F	N	F	10	0	0	0	0	0.2	455	0	0	0	0	0.05	400	0	0		0	0	0	0	0		0.374	0	0	-0.15	-55
371	12	F	N	0	1	0	0	0	0	0.1	445	0	0	0	0	0.05	464	0	0		0	0	0	0	0		0.847	0	0	-0.05	19
372	12	F	N	0	2	0	0	0	0	0.35	410	0	0	0	0	0.2	503	0	0		0	0	0	0	0		2.564	0	0	-0.15	93
373	12	F	N	0	3	2	1	377	13	0.35	630	2	1	368	15	0.25	655	0	0	0	0.295	0.217	0.512	0.242	0.754	0.47265625	2.547	-9	2	-0.1	25
374	12	F	N	0	4	0	0	0	0	0.25	505	0	0	0	0	0.1	535	0	0		0	0	0	0	0		1.272	0	0	-0.15	30
375	12	F	N	0	5	1	1	75	4	0.3	650	1	1	96	4	0.05	885	0	0	0	0.002	0.025	0.027	0.038	0.065	1.407407407	2.003	21	0	-0.25	235
376	12	F	N	0	6	1	1	170	4	0.3	475	1	1	179	6	0.1	530	0	0	0	0.07	0.039	0.109	0.202	0.311	1.853211009	1.689	9	2	-0.2	55
377	12	F	N	0	7	0	0	0	0	0.35	500	0	0	0	0	0.3	503	0	0		0	0	0	0	0		2.524	0	0	-0.05	3
378	12	F	N	0	8	0	0	0	0	0.35	580	0	0	0	0	0.05	465	0	0		0	0	0	0	0		0.666	0	0	-0.3	-115
379	12	F	N	0	9	0	0	0	0	0.25	540	0	0	0	0	0.15	606	0	0		0	0	0	0	0		2.604	0	0	-0.1	66
380	12	F	N	0	10	0	0	0	0	0.5	490	0	0	0	0	0.35	651	0	0		0	0	0	0	0		2.643	0	0	-0.15	161
381	12	F	0	F	1	0	0	0	0			0	0	0	0			0	0		0	0	0	0	0			0	0	0	0
382	12	F	0	F	2	1	1	228	10			1	1	264	11			0	0	0	0.331	0.252	0.583	0.301	0.884	0.516295025		36	1	0	0
383	12	F	0	F	3	0	0	0	0			0	0	0	0			0	0		0	0	0	0	0			0	0	0	0
384	12	F	0	F	4	0	0	0	0			0	0	0	0			0	0		0	0	0	0	0			0	0	0	0
385	12	F	0	F	5	1	1	100	2			1	1	192	9			0	0	0	0.069	0.048	0.117	0.024	0.141	0.205128205		92	7	0	0
386	12	F	0	F	6	0	0	0	0			0	0	0	0			0	0		0	0	0	0	0			0	0	0	0
387	12	F	0	F	7	2	1	399	21			2	1	459	20			0	0	0	0.468	0.41	0.878	0.349	1.227	0.397494305		60	-1	0	0
388	12	F	0	F	8	0	0	0	0			0	0	0	0			0	0		0	0	0	0	0			0	0	0	0
389	12	F	0	F	9	0	0	0	0			0	0	0	0			0	0		0	0	0	0	0			0	0	0	0
390	12	F	0	F	10	1	1	212	8			1	1	242	9			0	0	0	0.332	0.3	0.632	0.487	1.119	0.77056962		30	1	0	0
391	12	F	0	0	1	0	0	0	0			0	0	0	0			0	0		0	0	0	0	0			0	0	0	0
392	12	F	0	0	2	0	0	0	0			0	0	0	0			0	0		0	0	0	0	0			0	0	0	0
393	12	F	0	0	3	2	1	362	18			2	1	751	20			0	0	0	0.35	0.305	0.655	0.375	1.03	0.572519083		389	2	0	0
394	12	F	0	0	4	0	0	0	0			0	0	0	0			0	0		0	0	0	0	0			0	0	0	0
395	12	F	0	0	5	0	0	0	0			0	0	0	0			0	0		0	0	0	0	0			0	0	0	0
396	12	F	0	0	6	1	1	179	9			1	1	190	9			0	0	0	0.207	0.191	0.398	0.343	0.741	0.861809045		11	0	0	0
397	12	F	0	0	7	2	1	140	5			2	1	355	14			0	0	0	0.189	0.126	0.315	0.117	0.432	0.371428571		215	9	0	0
398	12	F	0	0	8	1	1	156	8			1	1	177	8			0	0	0	0.119	0.118	0.237	0.071	0.308	0.299578059		21	0	0	0
399	12	F	0	0	9	0	0	0	0			0	0	0	0			0	0		0	0	0	0	0			0	0	0	0
400	12	F	0	0	10	0	0	0	0			0	0	0	0			0	0		0	0	0	0	0			0	0	0	0
